# Supplementary material for: Mitogenomic Insights into Phylogeny, Biogeography and Adaptive Evolution of the Genus Typhlomys (Rodentia: Platacanthomyidae)
Source: Animals (Basel). 2025 Sep 27;15(19):2823. doi: 10.3390/ani15192823 (PMC12523778; doi:10.3390/ani15192823)
Supplement: Supplementary file 1 [file animals-15-02823-s001.zip]

Archive with 2 entries (2 files):
- animals-3861371-supplementary-file s1.pdf
- Comparison of KAKS among Different Species.xlsx
