# Supplementary material for: Mitogenomic Insights into Phylogeny, Biogeography and Adaptive Evolution of the Genus Typhlomys (Rodentia: Platacanthomyidae)
Source: Animals (Basel). 2025 Sep 27;15(19):2823. doi: 10.3390/ani15192823 (PMC12523778; doi:10.3390/ani15192823)
Supplement: Supplementary file 1 [file animals-15-02823-s001.zip › Comparison of KAKS among Different Species.xlsx]

## Sheet: Sheet1
Rattus rattus as outgroup					Myospalax aspalax as outgroup					Sicista concolor as outgroup
T.chapensis					T.chapensis					T.chapensis
	Ka	Ks	Ka/Ks			Ka	Ks	Ka/Ks			Ka	Ks	Ka/Ks
ATP6	0.1519	1.3283	0.114357		ATP6	0.1608	1.1946	0.134606		ATP6	0.1375	1.7676	0.0777891
ATP8	0.2429	1.519	0.159908		ATP8	0.3147	2.2834	0.137821		ATP8	0.3041	1.19	0.255546
COX1	0.0398	1.7468	0.0227845		COX1	0.042	1.5456	0.0271739		COX1	0.0461	1.6781	0.0274715
COX2	0.0686	1.9833	0.0345888		COX2	0.0759	1.5409	0.0492569		COX2	0.0768	1.5494	0.0495676
COX3	0.0601	1.7864	0.0336431		COX3	0.0926	2.0637	0.0448709		COX3	0.0883	2.7227	0.032431
CYTB	0.0879	1.2663	0.0694148		CYTB	0.1085	1.1396	0.0952088		CYTB	0.0898	1.4908	0.0602361
ND1	0.134	1.0804	0.124028		ND1	0.1291	1.3158	0.0981152		ND1	0.1488	1.6221	0.0917329
ND2	0.3382	1.1842	0.285594		ND2	0.3059	1.3557	0.22564		ND2	0.332	1.8188	0.182538
ND3	0.2115	1.9077	0.110866		ND3	0.3059	1.3557	0.22564		ND3	0.226	3.5801	0.0631267
ND4	0.2231	1.2837	0.173795		ND4	0.2216	1.3004	0.170409		ND4	0.2701	1.8411	0.146706
ND4L	0.1941	3.8355	0.0506		ND4L	0.2002	3.8453	0.0520636		ND4L	0.2821	3.8426	0.0734
ND5	0.2133	1.3776	0.154834		ND5	0.1996	1.3237	0.150789		ND5	0.2231	1.6807	0.132742
ND6	0.3127	0.8357	0.374177		ND6	0.3102	0.65	0.477231		ND6	0.3653	0.8762	0.416914
T.cinereus					T.cinereus					T.cinereus
	Ka	Ks	Ka/Ks			Ka	Ks	Ka/Ks			Ka	Ks	Ka/Ks
ATP6	0.1349	1.0492	0.128574		ATP6	0.1474	0.8509	0.173228		ATP6	0.1289	1.34	0.096194
ATP8	0.2234	0.8082	0.276417		ATP8	0.285	1.182	0.241117		ATP8	0.3098	1.5491	0.199987
COX1	0.0398	1.3355	0.0298016		COX1	0.0379	1.3732	0.0275998		COX1	0.0445	2.4002	0.0185401
COX2	0.0628	1.2479	0.0503245		COX2	0.0835	1.5762	0.0529755		COX2	0.0742	1.6782	0.044214
COX3	0.0617	1.2054	0.0511863		COX3	0.0799	1.3715	0.0582574		COX3	0.0824	2.1405	0.0384957
CYTB	0.0833	1.684	0.0494656		CYTB	0.0983	1.9632	0.0500713		CYTB	0.1509	1.7374	0.0868539
ND1	0.1345	1.1688	0.115075		ND1	0.1385	1.7244	0.0803178		ND1	0.1483	1.7122	0.0866137
ND2	0.3171	1.4239	0.222698		ND2	0.2994	2.1603	0.138592		ND2	0.3332	1.6953	0.196543
ND3	0.1963	1.4886	0.131869		ND3	0.2337	1.5091	0.154861		ND3	0.1939	4.5897	0.0422468
ND4	0.2024	1.4401	0.140546		ND4	0.1826	1.6981	0.107532		ND4	0.2254	1.8319	0.123042
ND4L	0.1888	1.347	0.140163		ND4L	0.1681	2.0682	0.0812784		ND4L	0.2507	3.2318	0.0775729
ND5	0.2115	1.7852	0.118474		ND5	0.2016	1.4939	0.134949		ND5	0.2194	1.595	0.137555
ND6	0.293	0.7411	0.395358		ND6	0.3054	0.8503	0.359167		ND6	0.3624	0.8677	0.417656
T.daloushanensis					T.daloushanensis					T.daloushanensis
	Ka	Ks	Ka/Ks			Ka	Ks	Ka/Ks			Ka	Ks	Ka/Ks
ATP6	0.1273	1.1001	0.115717		ATP6	0.1499	0.9068	0.165307		ATP6	0.1142	1.976	0.0577935
ATP8	0.2394	0.7814	0.306373		ATP8	0.2954	1.1169	0.264482		ATP8	0.3163	1.9685	0.160681
COX1	0.0414	1.6197	0.0255603		COX1	0.0381	1.697	0.0224514		COX1	0.0439	1.8031	0.024347
COX2	0.0671	1.0478	0.0640389		COX2	0.0752	1.6944	0.0443815		COX2	0.0728	1.4138	0.0514924
COX3	0.0655	1.4315	0.0457562		COX3	0.0828	2.0233	0.0409232		COX3	0.0843	2.2236	0.0379115
CYTB	0.0784	1.3257	0.0591386		CYTB	0.0921	1.6072	0.0573046		CYTB	0.0837	1.5015	0.0557443
ND1	0.1337	1.3412	0.0996868		ND1	0.1345	1.2975	0.103661		ND1	0.1488	1.5988	0.0930698
ND2	0.3169	1.169	0.271086		ND2	0.2936	1.4311	0.205157		ND2	0.3311	1.7703	0.18703
ND3	0.1968	2.3308	0.0844345		ND3	0.2324	1.09	0.213211		ND3	0.1986	2.6632	0.0745719
ND4	0.1962	1.5752	0.124556		ND4	0.1841	1.6299	0.112952		ND4	0.2249	1.7711	0.126983
ND4L	0.1862	2.1186	0.0878882		ND4L	0.1664	1.5371	0.108256		ND4L	0.243	1.5199	0.159879
ND5	0.2144	1.3369	0.160371		ND5	0.2013	1.5871	0.126835		ND5	0.2065	1.8329	0.112663
ND6	0.3106	0.8177	0.379846		ND6	0.3243	0.8638	0.375434		ND6	0.3976	0.9304	0.427343
T.nanus					T.nanus					T.nanus
	Ka	Ks	Ka/Ks			Ka	Ks	Ka/Ks			Ka	Ks	Ka/Ks
ATP6	0.1448	1.3227	0.109473		ATP6	0.154	1.3653	0.112796		ATP6	0.137	1.4406	0.0950993
ATP8	0.2375	1.2339	0.192479		ATP8	0.2768	0.9733	0.284393		ATP8	0.2916	1.4969	0.194803
COX1	0.0398	2.0254	0.0196504		COX1	0.042	1.5834	0.0265252		COX1	0.0492	1.9166	0.0256705
COX2	0.0665	1.549	0.0429309		COX2	0.0759	2.226	0.034097		COX2	0.0684	1.5418	0.0443637
COX3	0.0612	1.1405	0.0536607		COX3	0.0863	1.849	0.0466739		COX3	0.089	1.7209	0.0517171
CYTB	0.0763	1.1776	0.0647928		CYTB	0.1039	1.2562	0.0827098		CYTB	0.0766	1.6981	0.0451092
ND1	0.1244	1.3774	0.0903151		ND1	0.1425	1.4301	0.0996434		ND1	0.1433	1.4573	0.0983325
ND2	0.3216	1.4342	0.224237		ND2	0.301	1.3469	0.223476		ND2	0.3251	1.7237	0.188606
ND3	0.2378	1.811	0.131309		ND3	0.2576	1.9181	0.1343		ND3	0.2227	0.1792	1.24275
ND4	0.1855	1.1095	0.167192		ND4	0.1687	1.3087	0.128907		ND4	0.2244	1.7052	0.131597
ND4L	0.1943	2.0279	0.0958134		ND4L	0.1685	1.4953	0.112686		ND4L	0.2612	2.3257	0.11231
ND5	0.2219	1.2501	0.177506		ND5	0.2678	0.8951	0.299184		ND5	0.3572	0.456	0.783333
ND6	0.2902	0.8586	0.337992		ND6	0.289	0.8875	0.325634		ND6	0.3315	0.8837	0.375127
T.sp.2					T.sp.2					T.sp.2
	Ka	Ks	Ka/Ks			Ka	Ks	Ka/Ks			Ka	Ks	Ka/Ks
ATP6	0.1343	1.0598	0.126722		ATP6	0.1403	0.8549	0.164113		ATP6	0.1223	1.2429	0.0983989
ATP8	0.2375	1.2339	0.192479		ATP8	0.2954	0.8645	0.3417		ATP8	0.3098	2.7925	0.11094
COX1	0.0453	1.4396	0.0314671		COX1	0.0426	1.7414	0.0244631		COX1	0.0474	1.9955	0.0237534
COX2	0.0595	1.0494	0.0566991		COX2	0.0686	1.528	0.0448953		COX2	0.0705	1.2614	0.0558903
COX3	0.0594	1.6844	0.0352648		COX3	0.0771	2.1045	0.0366358		COX3	0.0869	2.9606	0.0293522
CYTB	0.088	1.0642	0.0826912		CYTB	0.1004	1.1963	0.0839254		CYTB	0.0771	1.2612	0.0611323
ND1	0.1315	1.1429	0.115058		ND1	0.1443	1.6371	0.0881437		ND1	0.1546	1.174	0.131687
ND2	0.3166	1.6055	0.197197		ND2	0.2902	1.4187	0.204553		ND2	0.3264	1.5263	0.21385
ND3	0.2239	1.7557	0.127527		ND3	0.2501	1.3581	0.184154		ND3	0.2064	2.4509	0.084214
ND4	0.1848	1.159	0.159448		ND4	0.174	1.8857	0.0922734		ND4	0.2215	1.8718	0.118335
ND4L	0.1834	1.587	0.115564		ND4L	0.1695	3.9408	0.0430116		ND4L	0.2331	1.9616	0.118832
ND5	0.2141	1.4106	0.151779		ND5	0.1973	1.4447	0.136568		ND5	0.2185	2.1238	0.102882
ND6	0.3213	0.9629	0.33368		ND6	0.3229	0.8004	0.403423		ND6	0.3932	0.9626	0.408477
T.fengjiensis					T.fengjiensis					T.fengjiensis
	Ka	Ks	Ka/Ks			Ka	Ks	Ka/Ks			Ka	Ks	Ka/Ks
ATP6	0.1322	1.2024	0.109947		ATP6	0.1366	1.1546	0.118309		ATP6	0.1278	1.8038	0.0708504
ATP8	0.2323	0.549	0.423133		ATP8	0.2929	0.9368	0.31266		ATP8	0.3441	1.5032	0.228912
COX1	0.0425	1.3283	0.0319958		COX1	0.0416	1.7133	0.0242806		COX1	0.051	1.5703	0.0324779
COX2	0.0723	1.3029	0.0554916		COX2	0.0595	1.0494	0.0566991		COX2	0.0748	1.5236	0.0490943
COX3	0.0638	1.4161	0.0450533		COX3	0.0743	2.1121	0.0351783		COX3	0.0828	2.5165	0.0329028
CYTB	0.0896	1.0491	0.0854065		CYTB	0.1014	1.4141	0.0717064		CYTB	0.0804	1.4942	0.0538081
ND1	0.1315	1.4919	0.0881426		ND1	0.1427	1.3878	0.102825		ND1	0.1517	1.3485	0.112495
ND2	0.3176	1.4594	0.217624		ND2	0.2846	1.6584	0.171611		ND2	0.3422	1.4882	0.229942
ND3	0.217	2.0457	0.106076		ND3	0.2445	0.8838	0.276646		ND3	0.2129	2.6053	0.081718
ND4	0.1959	1.1636	0.168357		ND4	0.1848	1.5428	0.119782		ND4	0.2312	1.5667	0.147571
ND4L	0.1798	2.965	0.0606408		ND4L	0.1621	2.845	0.0569772		ND4L	0.2477	2.171	0.114095
ND5	0.2081	1.4603	0.142505		ND5	0.195	1.465	0.133106		ND5	0.213	2.2823	0.0933269
ND6	0.3067	0.8178	0.375031		ND6	0.3026	0.8555	0.353711		ND6	0.3859	0.9544	0.404338
T.huangshanensis					T.huangshanensis					T.huangshanensis
	Ka	Ks	Ka/Ks			Ka	Ks	Ka/Ks			Ka	Ks	Ka/Ks
ATP6	0.1447	1.4291	0.101253		ATP6	0.1484	1.0381	0.142953		ATP6	0.1331	1.1977	0.11113
ATP8	0.2272	1.1808	0.192412		ATP8	0.2969	0.9054	0.327921		ATP8	0.3106	1.4047	0.221115
COX1	0.0438	1.1949	0.0366558		COX1	0.0403	1.4124	0.028533		COX1	0.0477	2.0536	0.0232275
COX2	0.0688	1.9237	0.0357644		COX2	0.075	1.4013	0.0535217		COX2	0.0667	2.2716	0.0293626
COX3	0.0548	1.2165	0.0450473		COX3	0.0818	1.3715	0.0596427		COX3	0.091	2.9171	0.0311954
CYTB	0.0902	1.2159	0.0741837		CYTB	0.097	1.2633	0.076783		CYTB	0.0797	1.6497	0.0483118
ND1	0.1315	1.4919	0.0881426		ND1	0.139	1.5303	0.0908319		ND1	0.1562	1.4911	0.104755
ND2	0.3217	1.4652	0.21956		ND2	0.3109	2.0847	0.149134		ND2	0.3287	1.624	0.202401
ND3	0.2087	1.4652	0.142438		ND3	0.2289	1.2931	0.177016		ND3	0.1936	3.2255	0.0600217
ND4	0.2025	1.5545	0.130267		ND4	0.1898	1.6678	0.113803		ND4	0.2269	2.1203	0.107013
ND4L	0.1817	1.9323	0.094033		ND4L	0.1738	1.9425	0.0894723		ND4L	0.244	1.5273	0.159759
ND5	0.4127	0.3698	1.11601		ND5	0.3699	0.3679	1.00544		ND5	0.4352	0.3638	1.19626
ND6	0.3096	0.9675	0.32		ND6	0.2898	1.0182	0.28462		ND6	0.2898	1.0182	0.28462
